# Supplementary material for: Comprehensive molecular evaluation of the histone methyltransferase gene family and their important roles in two-line hybrid wheat
Source: BMC Plant Biol. 2022 Jun 13;22:290. doi: 10.1186/s12870-022-03639-0 (PMC9190116; doi:10.1186/s12870-022-03639-0)
Supplement: Supplementary file 2 — Additional file 2: Table S1. Basic characteristic features of 175 HMT genes identified in wheat. [file 12870_2022_3639_MOESM2_ESM.xlsx]

## Sheet: Sheet1
Table S1. Basic characteristic features of 175 HMT genes identified in wheat
							Predicted Protein					Physical position
Gene name	Gene name-2	Gene name-3	Gene ID in IWGSC release 46	Exon number	Subcellular localization	Orientation	Length（aa）	Molecular weight(KDa)	PI	Instability index		Chrom No.	Start position (bp)	End position (bp)	Gnene ID in TGACv1	%ID with Maximum Blastp Score
TaHMT1	HKMT1	TaHMT1-1A	TraesCS1A02G042900	2	Nucleus	F	646	70.9632	6.42	55.12	unstable	1A	23816232	23818172	TRIAE_CS42_1AS_TGACv1_019688_AA0069970	1
TaHMT2	HKMT2	TaHMT2-1A	TraesCS1A02G117300	2	Nucleus	F	825	92.4787	6.64	44.97	unstable	1A	124479419	124482262	TRIAE_CS42_1AS_TGACv1_020433_AA0077490	0.994
TaHMT3	HKMT3	TaHMT3-1A	TraesCS1A02G175700	23	Nucleus	R	1066	116.622	6.89	48.66	unstable	1A	313738701	313751739	TRIAE_CS42_1AL_TGACv1_001868_AA0036080	1
TaHMT4	HKMT4	TaHMT4-1A	TraesCS1A02G241600	15	Nucleus	F	819	90.7669	7.46	47.38	unstable	1A	429485886	429498470	TRIAE_CS42_1AL_TGACv1_001528_AA0031780	1
TaHMT5	HKMT5	TaHMT5-1A	TraesCS1A02G308300	2	Nucleus	R	674	73.9827	7.72	42.6	unstable	1A	499620770	499626718	TRIAE_CS42_1AL_TGACv1_002367_AA0041250	1
TaHMT6	HKMT6	TaHMT6-1A	TraesCS1A02G427200	12	Nucleus	F	493	56.4176	5.07	57.24	unstable	1A	581589503	581593755	TRIAE_CS42_1AL_TGACv1_000466_AA0012780	1
TaHMT7	HKMT7	TaHMT7-1B	TraesCS1B02G055800	2	Nucleus	F	641	70.2094	6.04	54.6	unstable	1B	38832030	38835862	TRIAE_CS42_1BS_TGACv1_049440_AA0153760	1
TaHMT8	HKMT8	TaHMT8-1B	TraesCS1B02G137100	2	Chloroplast/Nucleus	F	1333	143.999	6.79	46.76	unstable	1B	174985733	174990370	TRIAE_CS42_1DS_TGACv1_082067_AA0263710	0.997
TaHMT9	HKMT9	TaHMT9-1B	TraesCS1B02G204600	15	Nucleus	F	794	87.0878	6.16	50.11	unstable	1B	368550798	368556375	TRIAE_CS42_1BL_TGACv1_030570_AA0094330	1
TaHMT10	HKMT10	TaHMT10-1B	TraesCS1B02G319000	3	Nucleus	R	674	74.0616	7.21	45.44	unstable	1B	543466732	543471760	TRIAE_CS42_1BL_TGACv1_031515_AA0115430	1
TaHMT11	HKMT11	TaHMT11-1B	TraesCS1B02G378900	3	Nucleus	F	600	66.0976	7.16	42.31	unstable	1B	611519359	611527245	TRIAE_CS42_1BL_TGACv1_035036_AA0146030	1
TaHMT12	HKMT12	TaHMT12-1B	TraesCS1B02G462200	13	Nucleus	F	498	56.7742	5.12	57.41	unstable	1B	674657905	674662590	TRIAE_CS42_1BL_TGACv1_031981_AA0123730	1
TaHMT13	HKMT13	TaHMT13-1D	TraesCS1D02G043400	1	Nucleus	R	640	70.2113	6.09	52.48	unstable	1D	22623686	22626037	TRIAE_CS42_1DS_TGACv1_080228_AA0243740	1
TaHMT14	HKMT14	TaHMT14-1D	TraesCS1D02G118300	2	Chloroplast/Nucleus	F	1328	143.768	6.73	47.39	unstable	1D	114153239	114157390	TRIAE_CS42_1BS_TGACv1_049996_AA0165550	0.98
TaHMT15	HKMT15	TaHMT15-1D	TraesCS1D02G163300	15	Nucleus	F	968	104.658	8.75	51.98	unstable	1D	233901859	233907207	TRIAE_CS42_1DL_TGACv1_061647_AA0200900	1
TaHMT16	HKMT16	TaHMT16-1D	TraesCS1D02G241500	10	Nucleus	R	303	33.1788	5.52	47.99	unstable	1D	332213014	332233946	TRIAE_CS42_1BL_TGACv1_030831_AA0101780	1
TaHMT17	HKMT17	TaHMT17-1D	TraesCS1D02G307700	3	Nucleus	R	674	74.0867	7.49	43.1	unstable	1D	403945128	403950909	TRIAE_CS42_1DL_TGACv1_064444_AA0234500	1
TaHMT18	HKMT18	TaHMT18-1D	TraesCS1D02G437000	12	Nucleus	F	497	56.692	5.06	56.85	unstable	1D	484405610	484410325	TRIAE_CS42_1DL_TGACv1_062733_AA0218910	1
TaHMT19	HKMT19	TaHMT19-2A	TraesCS2A02G005000	18	Nucleus	F	1758	194.196	6.89	50.06	unstable	2A	2637762	2653834	TRIAE_CS42_2AS_TGACv1_114122_AA0364230	1
TaHMT20	HKMT20	TaHMT20-2A	TraesCS2A02G301300	7	Nucleus	F	649	72.2284	5.79	50.1	unstable	2A	516424291	516430404	TRIAE_CS42_U_TGACv1_644240_AA2138280	1
TaHMT21	HKMT21	TaHMT21-2A	TraesCS2A02G302100	11	Nucleus	F	502	56.613	4.77	51.39	unstable	2A	517803993	517808473	TRIAE_CS42_2AL_TGACv1_096256_AA0318210	1
TaHMT22	HKMT22	TaHMT22-2A	TraesCS2A02G382000	9	Nucleus	R	677	75.2133	5.16	42.22	unstable	2A	625288356	625294369	TRIAE_CS42_2AL_TGACv1_092989_AA0268870	0.942
TaHMT23	HKMT23	TaHMT23-2A	TraesCS2A02G389600	4	Nucleus	F	1008	109.246	8.94	45.5	unstable	2A	638305170	638310959	TRIAE_CS42_2AL_TGACv1_093812_AA0287320	1
TaHMT24	HKMT24	TaHMT24-2A	TraesCS2A02G457100	6	Chloroplast	F	476	53.9385	5.47	43.26	unstable	2A	705740079	705742875	TRIAE_CS42_2AL_TGACv1_098300_AA0325930	1
TaHMT25	HKMT25	TaHMT25-2A	TraesCS2A02G478000	8	Nucleus	R	745	82.8776	6.05	51.95	unstable	2A	716917828	716922406	TRIAE_CS42_2AL_TGACv1_094782_AA0303030	1
TaHMT26	HKMT26	TaHMT26-2A	TraesCS2A02G478800	10	Nucleus	R	600	67.0508	5.4	44.9	unstable	2A	717207944	717214540	TRIAE_CS42_2AL_TGACv1_095187_AA0307970	1
TaHMT27	HKMT27	TaHMT27-2A	TraesCS2A02G479500	15	Nucleus	R	476	52.8882	4.64	58.91	unstable	2A	717821002	717825761	TRIAE_CS42_2AL_TGACv1_094784_AA0303130	1
TaHMT28	HKMT28	TaHMT28-2B	TraesCS2B02G015500	17	Nucleus	F	1563	173.251	8.32	51.58	unstable	2B	7428456	7443833	TRIAE_CS42_2BS_TGACv1_147505_AA0483970	1
TaHMT29	HKMT29	TaHMT29-2B	TraesCS2B02G254700	1	Nucleus	R	684	74.9443	5.49	48.29	unstable	2B	285049096	285056580	TRIAE_CS42_2BS_TGACv1_146551_AA0468010	1
TaHMT30	HKMT30	TaHMT30-2B	TraesCS2B02G317400	7	Nucleus	F	589	65.7861	5.87	53.39	unstable	2B	453021326	453029007	TRIAE_CS42_2BL_TGACv1_130220_AA0406590	1
TaHMT31	HKMT31	TaHMT31-2B	TraesCS2B02G317900	12	Nucleus	F	529	59.323	4.78	49.28	unstable	2B	453747757	453752627	TRIAE_CS42_2BL_TGACv1_131441_AA0427760	1
TaHMT32	HKMT32	TaHMT32-2B	TraesCS2B02G399300	10	Nucleus	R	507	56.2821	5.71	44.11	unstable	2B	567068291	567073148	TRIAE_CS42_2BL_TGACv1_130761_AA0417510	0.99
TaHMT33	HKMT33	TaHMT33-2B	TraesCS2B02G409600	3	Nucleus	R	967	105.215	9.07	49.53	unstable	2B	583063433	583068789	TRIAE_CS42_2BL_TGACv1_131730_AA0431310	1
TaHMT34	HKMT34	TaHMT34-2B	TraesCS2B02G479700	6	Chloroplast	F	480	54.4771	5.48	46.03	unstable	2B	677020597	677023319	TRIAE_CS42_2BL_TGACv1_131777_AA0432030	1
TaHMT35	HKMT35	TaHMT35-2B	TraesCS2B02G501300	8	Nucleus	R	740	82.4961	5.95	52.81	unstable	2B	696371508	696376089	TRIAE_CS42_2BL_TGACv1_130731_AA0416990	1
TaHMT36	HKMT36	TaHMT36-2B	TraesCS2B02G503200	9	Nucleus	R	601	66.9837	5.2	46.94	unstable	2B	697571625	697587793	TRIAE_CS42_2BL_TGACv1_130541_AA0413150	1
TaHMT37	HKMT37	TaHMT37-2B	TraesCS2B02G504000	15	Nucleus	R	556	61.5961	5.04	55.72	unstable	2B	698212664	698217597	TRIAE_CS42_2BL_TGACv1_132297_AA0436590	1
TaHMT38	HKMT38	TaHMT38-2B	TraesCS2B02G616200	7	Nucleus	R	431	47.666	7.92	38.46	stable	2B	793577867	793581591	TRIAE_CS42_2AL_TGACv1_095037_AA0306230	0.981
TaHMT39	HKMT39	TaHMT39-2D	TraesCS2D02G007100	19	Nucleus	R	1887	208.508	7.85	51.91	unstable	2D	3773856	3790417	TRIAE_CS42_2DS_TGACv1_177813_AA0585050	1
TaHMT40	HKMT40	TaHMT40-2D	TraesCS2D02G240000	1	Nucleus	F	460	51.2244	5.62	36.82	stable	2D	257386501	257390399	TRIAE_CS42_U_TGACv1_681146_AA2158290	1
TaHMT41	HKMT41	TaHMT41-2D	TraesCS2D02G299900	7	Nucleus	F	640	71.2925	6.04	55.51	unstable	2D	382172786	382177613	TRIAE_CS42_2DL_TGACv1_157974_AA0504440	1
TaHMT42	HKMT42	TaHMT42-2D	TraesCS2D02G300800	11	Nucleus	F	502	56.561	4.8	53.18	unstable	2D	383285805	383290377	TRIAE_CS42_2DL_TGACv1_158387_AA0517190	1
TaHMT43	HKMT43	TaHMT43-2D	TraesCS2D02G378500	9	Nucleus	R	678	75.3477	5.39	41.86	unstable	2D	482800493	482806515	TRIAE_CS42_2DL_TGACv1_159712_AA0541880	1
TaHMT44	HKMT44	TaHMT44-2D	TraesCS2D02G389100	3	Nucleus	R	960	104.697	9.14	48.69	unstable	2D	495399799	495405608	TRIAE_CS42_2DL_TGACv1_159055_AA0531560	1
TaHMT45	HKMT45	TaHMT45-2D	TraesCS2D02G457900	6	Chloroplast	F	483	54.7914	5.41	47.28	unstable	2D	565153884	565156519	TRIAE_CS42_2DL_TGACv1_158596_AA0522770	1
TaHMT46	HKMT46	TaHMT46-2D	TraesCS2D02G477200	8	Nucleus	R	738	82.2298	6.22	51.37	unstable	2D	579201649	579206099	TRIAE_CS42_2DL_TGACv1_157925_AA0501920	0.997
TaHMT47	HKMT47	TaHMT47-2D	TraesCS2D02G478100	8	Nucleus	R	598	66.8936	5.37	48.25	unstable	2D	579583890	579589746	TRIAE_CS42_2DL_TGACv1_160213_AA0548230	1
TaHMT48	HKMT48	TaHMT48-2D	TraesCS2D02G478700	15	Nucleus	R	474	52.8632	4.63	55.71	unstable	2D	579964925	579969863	TRIAE_CS42_2DL_TGACv1_158528_AA0521030	1
TaHMT49	HKMT49	TaHMT49-2D	TraesCS2D02G566400	8	Nucleus	R	737	80.4117	7.09	49.44	unstable	2D	635593374	635597307	TRIAE_CS42_2DL_TGACv1_162257_AA0562260	1
TaHMT50	HKMT50	TaHMT50-3A	TraesCS3A02G143300	22	Nucleus	R	995	111.956	8.44	57.52	unstable	3A	124187662	124195678	TRIAE_CS42_3AS_TGACv1_211205_AA0686620	1
TaHMT51	HKMT51	TaHMT51-3A	TraesCS3A02G237200	23	Nucleus	F	1028	117.094	8.27	54.49	unstable	3A	443419863	443428618	TRIAE_CS42_3AL_TGACv1_194120_AA0626860	1
TaHMT52	HKMT52	TaHMT52-3A	TraesCS3A02G295200	2	Nucleus	R	332	35.1861	6.96	52.3	unstable	3A	529207149	529209513	TRIAE_CS42_3DL_TGACv1_250239_AA0864850	1
TaHMT53	HKMT53	TaHMT53-3A	TraesCS3A02G336100	3	Nucleus	F	767	83.7554	6.19	42.48	unstable	3A	582940505	582944284	TRIAE_CS42_3AL_TGACv1_193687_AA0617550	1
TaHMT54	HKMT54	TaHMT54-3A	TraesCS3A02G409800	6	Nucleus	F	518	57.5729	4.64	44.34	unstable	3A	654214362	654216953	TRIAE_CS42_3AL_TGACv1_195215_AA0646610	1
TaHMT55	HKMT55	TaHMT55-3A	TraesCS3A02G441200	16	Nucleus	F	690	75.8185	7.69	40.71	unstable	3A	683432804	683441632	TRIAE_CS42_3AL_TGACv1_194821_AA0640070	1
TaHMT56	HKMT56	TaHMT56-3A	TraesCS3A02G457800	2	Nucleus	F	678	73.4414	8.64	50.52	unstable	3A	695130499	695132460	TRIAE_CS42_3AL_TGACv1_196306_AA0659310	1
TaHMT57	HKMT57	TaHMT57-3A	TraesCS3A02G464400	11	Chloroplast/Cytoplasm/Nucleus	R	539	59.8943	4.9	41.31	unstable	3A	698863040	698867798	TRIAE_CS42_3AL_TGACv1_195528_AA0650620	0.99
TaHMT58	HKMT58	TaHMT58-3A	TraesCS3A02G513600	6	Nucleus	F	319	35.9244	8.11	62.76	unstable	3A	732698012	732701223	TRIAE_CS42_3AL_TGACv1_195409_AA0649250	1
TaHMT59	HKMT59	TaHMT59-3A	TraesCS3A02G539300	15	Chloroplast	R	465	52.0387	6.53	52.6	unstable	3A	750504540	750509192	TRIAE_CS42_3AL_TGACv1_194418_AA0632630	1
TaHMT60	HKMT60	TaHMT60-3B	TraesCS3B02G161800	22	Nucleus	F	991	111.453	8.41	58.48	unstable	3B	158695835	158704148	TRIAE_CS42_3B_TGACv1_223754_AA0786680	1
TaHMT61	HKMT61	TaHMT61-3B	TraesCS3B02G265800	23	Nucleus	F	1028	117.258	8.18	53.83	unstable	3B	425997788	426006701	TRIAE_CS42_3B_TGACv1_221385_AA0738890	1
TaHMT62	HKMT62	TaHMT62-3B	TraesCS3B02G342100	2	Nucleus	F	332	34.9608	6.59	48.09	unstable	3B	549023517	549025872	TRIAE_CS42_U_TGACv1_640806_AA2074910	1
TaHMT63	HKMT63	TaHMT63-3B	TraesCS3B02G367200	2	Nucleus	F	380	42.6338	8.69	42.95	unstable	3B	579300333	579304088	TRIAE_CS42_3B_TGACv1_228791_AA0827540	1
TaHMT64	HKMT64	TaHMT64-3B	TraesCS3B02G417400	6	Nucleus	R	902	99.299	6.41	52.47	unstable	3B	654355988	654358489	TRIAE_CS42_3B_TGACv1_220605_AA0710910	1
TaHMT65	HKMT65	TaHMT65-3B	TraesCS3B02G442900	6	Nucleus	F	518	57.6609	4.59	43.35	unstable	3B	683342681	683345223	TRIAE_CS42_3B_TGACv1_220636_AA0713040	1
TaHMT66	HKMT66	TaHMT66-3B	TraesCS3B02G475200	16	Nucleus	F	796	87.8547	8.75	48.39	unstable	3B	723787052	723795232	TRIAE_CS42_3B_TGACv1_223086_AA0776280	1
TaHMT67	HKMT67	TaHMT67-3B	TraesCS3B02G498000	1	Nucleus	F	572	62.8405	8.71	34.59	stable	3B	741601136	741603067	TRIAE_CS42_3B_TGACv1_221975_AA0754200	1
TaHMT68	HKMT68	TaHMT68-3B	TraesCS3B02G508100	11	Chloroplast	R	537	59.7613	4.91	38.38	stable	3B	752090366	752094767	TRIAE_CS42_3B_TGACv1_221874_AA0752180	1
TaHMT69	HKMT69	TaHMT69-3B	TraesCS3B02G582000	6	Nucleus	F	377	42.0796	9.06	71.03	unstable	3B	810334043	810336811	TRIAE_CS42_3B_TGACv1_220619_AA0711650	1
TaHMT70	HKMT70	TaHMT70-3B	TraesCS3B02G605100	14	Chloroplast	R	455	50.9274	5.1489	56.28	unstable	3B	823573764	823582986	TRIAE_CS42_3DL_TGACv1_251397_AA0881150	1
TaHMT71	HKMT71	TaHMT71-3D	TraesCS3D02G144300	22	Nucleus	F	1157	129.104	8.69	58.9	unstable	3D	107658915	107667190	TRIAE_CS42_3DS_TGACv1_272258_AA0917860	1
TaHMT72	HKMT72	TaHMT72-3D	TraesCS3D02G237600	23	Nucleus	F	1022	116.746	8.23	54.86	unstable	3D	328693949	328702102	TRIAE_CS42_3DL_TGACv1_250357_AA0866770	1
TaHMT73	HKMT73	TaHMT73-3D	TraesCS3D02G307900	2	Nucleus	F	332	35.023	7.81	50.23	unstable	3D	421663409	421665796	TRIAE_CS42_3AL_TGACv1_196014_AA0656530	1
TaHMT74	HKMT74	TaHMT74-3D	TraesCS3D02G329100	4	Nucleus	F	762	83.0446	6.43	45.08	unstable	3D	442038891	442044906	TRIAE_CS42_3DL_TGACv1_250314_AA0865970	1
TaHMT75	HKMT75	TaHMT75-3D	TraesCS3D02G369900	11	Nucleus	R	280	31.9994	7.77	58.15	unstable	3D	482597141	482604630	TRIAE_CS42_3AL_TGACv1_195745_AA0653380	0.964
TaHMT76	HKMT76	TaHMT76-3D	TraesCS3D02G378200	4	Nucleus	R	781	85.6554	8.38	55.76	unstable	3D	495321371	495323518	TRIAE_CS42_3DL_TGACv1_250024_AA0860610	1
TaHMT77	HKMT77	TaHMT77-3D	TraesCS3D02G404400	5	Nucleus	F	503	55.7759	4.59	43.29	unstable	3D	518742024	518744468	TRIAE_CS42_3DL_TGACv1_250029_AA0860750	1
TaHMT78	HKMT78	TaHMT78-3D	TraesCS3D02G433900	16	Nucleus	F	690	75.9728	8.17	41.14	unstable	3D	546694301	546704757	TRIAE_CS42_3DL_TGACv1_250913_AA0874950	1
TaHMT79	HKMT79	TaHMT79-3D	TraesCS3D02G450600	1	Nucleus	F	722	77.8036	8.84	54.75	unstable	3D	558784099	558786461	TRIAE_CS42_3DL_TGACv1_250360_AA0866820	1
TaHMT80	HKMT80	TaHMT80-3D	TraesCS3D02G450700	1	Nucleus	F	699	74.9503	6.5	62.9	unstable	3D	558937698	558939949	TRIAE_CS42_3DL_TGACv1_250351_AA0866610	1
TaHMT81	HKMT81	TaHMT81-3D	TraesCS3D02G521900	6	Nucleus	R	338	37.9229	8.82	64.61	unstable	3D	603407308	603409862	TRIAE_CS42_3DL_TGACv1_251621_AA0883190	1
TaHMT82	HKMT82	TaHMT82-3D	TraesCS3D02G544800	15	Chloroplast	R	495	55.3685	8.57	56.15	unstable	3D	614204249	614208876	TRIAE_CS42_3B_TGACv1_222192_AA0759540	1
TaHMT83	HKMT83	TaHMT83-4A	TraesCS4A02G019300	1	Nucleus	F	537	57.8689	6.04	33.86	stable	4A	12598877	12600703	TRIAE_CS42_4AS_TGACv1_308399_AA1027740	1
TaHMT84	HKMT84	TaHMT84-4A	TraesCS4A02G023500	3	Nucleus	R	672	73.3747	9.32	55.41	unstable	4A	16508962	16513079	TRIAE_CS42_4AS_TGACv1_306461_AA1008580	1
TaHMT85	HKMT85	TaHMT85-4A	TraesCS4A02G100900	2	Nucleus	R	672	72.6352	8.98	40.92	unstable	4A	113329906	113332241	TRIAE_CS42_4AS_TGACv1_307325_AA1019490	1
TaHMT86	HKMT86	TaHMT86-4A	TraesCS4A02G121300	17	Nucleus	R	890	99.0398	7.78	54.36	unstable	4A	149649384	149657014	TRIAE_CS42_4AS_TGACv1_306836_AA1013970	1
TaHMT87	HKMT87	TaHMT87-4A	TraesCS4A02G271900	14	Nucleus	F	500	55.8831	6.34	49.36	unstable	4A	583707903	583717668	TRIAE_CS42_4AL_TGACv1_288349_AA0945830	1
TaHMT88	HKMT88	TaHMT88-4B	TraesCS4B02G042100	14	Nucleus	R	482	54.2543	6.34	48.09	unstable	4B	28723486	28729679	TRIAE_CS42_4BS_TGACv1_328157_AA1083660	1
TaHMT89	HKMT89	TaHMT89-4B	TraesCS4B02G181400	18	Nucleus	R	897	100.042	7.9	53.53	unstable	4B	398233713	398241365	TRIAE_CS42_4BL_TGACv1_321088_AA1055070	1
TaHMT90	HKMT90	TaHMT90-4B	TraesCS4B02G203900	1	Nucleus	R	677	72.9424	9.01	41.32	unstable	4B	435484220	435486671	TRIAE_CS42_2DS_TGACv1_178711_AA0600060	0.991
TaHMT91	HKMT91	TaHMT91-4B	TraesCS4B02G284800	1	Nucleus	R	538	58.0169	6.27	34.84	stable	4B	568426172	568428305	TRIAE_CS42_4BL_TGACv1_321123_AA1055750	1
TaHMT92	HKMT92	TaHMT92-4D	TraesCS4D02G039300	14	Nucleus	R	500	55.8712	7.13	46.04	unstable	4D	16806720	16813460	TRIAE_CS42_4DS_TGACv1_361457_AA1168330	1
TaHMT93	HKMT93	TaHMT93-4D	TraesCS4D02G184600	17	Nucleus	F	877	97.7194	7.91	54.65	unstable	4D	322849931	322857603	TRIAE_CS42_4DL_TGACv1_342482_AA1114840	1
TaHMT94	HKMT94	TaHMT94-4D	TraesCS4D02G204500	1	Nucleus	F	679	73.355	8.77	43.52	unstable	4D	352118066	352120105	TRIAE_CS42_4DL_TGACv1_342830_AA1123160	1
TaHMT95	HKMT95	TaHMT95-4D	TraesCS4D02G283500	1	Nucleus	R	538	57.8478	6.15	34.27	stable	4D	455338450	455340557	TRIAE_CS42_4DL_TGACv1_345634_AA1154030	1
TaHMT96	HKMT96	TaHMT96-5A	TraesCS5A02G042700	14	Nucleus	F	1268	139.565	7.32	52.29	unstable	5A	38724575	38731929	TRIAE_CS42_5AS_TGACv1_393543_AA1273700	1
TaHMT97	HKMT97	TaHMT97-5A	TraesCS5A02G140500	3	Nucleus	F	682	74.8818	8.41	50.49	unstable	5A	312750602	312754217	TRIAE_CS42_5AL_TGACv1_374629_AA1204850	1
TaHMT98	HKMT98	TaHMT98-5A	TraesCS5A02G179900	11	Nucleus	R	466	52.4455	7.39	56.34	unstable	5A	378508702	378518232	TRIAE_CS42_5AL_TGACv1_375709_AA1225990	1
TaHMT99	HKMT99	TaHMT99-5A	TraesCS5A02G194500	5	Nucleus	F	1159	125.424	6.48	42.42	unstable	5A	398189104	398193902	TRIAE_CS42_5AL_TGACv1_375906_AA1228680	1
TaHMT100	HKMT100	TaHMT100-5A	TraesCS5A02G197900	8	Nucleus	F	1165	127.466	6.34	50.91	unstable	5A	401951628	401955802	TRIAE_CS42_5AL_TGACv1_374244_AA1194990	1
TaHMT101	HKMT101	TaHMT101-5A	TraesCS5A02G229500	6	Chloroplast/Nucleus	F	496	55.1903	4.61	50.93	unstable	5A	445194355	445196660	TRIAE_CS42_5AL_TGACv1_378431_AA1253280	1
TaHMT102	HKMT102	TaHMT102-5A	TraesCS5A02G357600	15	Nucleus	F	1036	115.242	9.15	49.81	unstable	5A	559729606	559741833	TRIAE_CS42_5AL_TGACv1_377452_AA1246950	1
TaHMT103	HKMT103	TaHMT103-5B	TraesCS5B02G046300	15	Nucleus	F	1295	143.01	7.68	54.37	unstable	5B	51831361	51838743	TRIAE_CS42_5BS_TGACv1_423279_AA1373080	1
TaHMT104	HKMT104	TaHMT104-5B	TraesCS5B02G138800	3	Nucleus	F	710	77.5909	8.38	51.82	unstable	5B	262562521	262565920	TRIAE_CS42_5BL_TGACv1_404227_AA1291310	1
TaHMT105	HKMT105	TaHMT105-5B	TraesCS5B02G163000	24	Nucleus	R	1086	122.009	7.59	54.46	unstable	5B	300380740	300397790	TRIAE_CS42_5BL_TGACv1_405126_AA1320720	1
TaHMT106	HKMT106	TaHMT106-5B	TraesCS5B02G177800	10	Nucleus	R	362	41.3545	5.19	49.13	unstable	5B	325061503	325084142	TRIAE_CS42_5BL_TGACv1_405790_AA1335290	1
TaHMT107	HKMT107	TaHMT107-5B	TraesCS5B02G185700	7	Nucleus	R	1109	120.845	6.79	51.87	unstable	5B	337188312	337192872	TRIAE_CS42_5BL_TGACv1_408656_AA1364050	1
TaHMT108	HKMT108	TaHMT108-5B	TraesCS5B02G190000	5	Nucleus	F	1141	123.258	6.43	41.71	unstable	5B	344286036	344290612	TRIAE_CS42_5BL_TGACv1_404624_AA1306510	1
TaHMT109	HKMT109	TaHMT109-5B	TraesCS5B02G228300	7	Chloroplast/Nucleus	F	495	55.1445	4.66	51.97	unstable	5B	405549579	405554687	TRIAE_CS42_5BL_TGACv1_404654_AA1307440	1
TaHMT110	HKMT110	TaHMT110-5B	TraesCS5B02G360200	21	Nucleus	F	1930	211.63	8.99	50.38	unstable	5B	539919905	539931523	TRIAE_CS42_5BL_TGACv1_404716_AA1309210	1
TaHMT111	HKMT111	TaHMT111-5D	TraesCS5D02G051200	18	Nucleus	F	1293	143.107	7.68	53.93	unstable	5D	49105369	49113250	TRIAE_CS42_5DS_TGACv1_456967_AA1480310	1
TaHMT112	HKMT112	TaHMT112-5D	TraesCS5D02G152000	3	Nucleus	R	688	75.8789	8.49	48.92	unstable	5D	241111938	241114665	TRIAE_CS42_5DL_TGACv1_434269_AA1432900	1
TaHMT113	HKMT113	TaHMT113-5D	TraesCS5D02G170100	25	Nucleus	R	788	89.0805	6.42	43.99	unstable	5D	266751990	266769489	TRIAE_CS42_5AL_TGACv1_375487_AA1222600	1
TaHMT114	HKMT114	TaHMT114-5D	TraesCS5D02G184500	12	Nucleus	R	460	51.3017	9.16	75.92	unstable	5D	286188398	286196977	TRIAE_CS42_3DL_TGACv1_251161_AA0878250	1
TaHMT115	HKMT115	TaHMT115-5D	TraesCS5D02G193000	7	Nucleus	R	1245	135.714	6.94	53.81	unstable	5D	297150079	297154803	TRIAE_CS42_5DL_TGACv1_433322_AA1409710	1
TaHMT116	HKMT116	TaHMT116-5D	TraesCS5D02G197700	4	Nucleus	R	1134	122.03	6.51	41.47	unstable	5D	300944533	300949105	TRIAE_CS42_5DL_TGACv1_433132_AA1403150	1
TaHMT117	HKMT117	TaHMT117-5D	TraesCS5D02G238000	6	Chloroplast/Nucleus	R	495	55.0732	4.61	51.92	unstable	5D	345980912	345983157	TRIAE_CS42_5DL_TGACv1_434155_AA1430580	1
TaHMT118	HKMT118	TaHMT118-5D	TraesCS5D02G366700	22	Nucleus	F	2028	221.144	9.07	50.22	unstable	5D	443488883	443500965	TRIAE_CS42_U_TGACv1_641053_AA2083470	1
TaHMT119	HKMT119	TaHMT119-6A	TraesCS6A02G219600	11	Nucleus	R	767	82.5681	8.44	55.76	unstable	6A	407087768	407098807	TRIAE_CS42_6AL_TGACv1_472560_AA1523620	1
TaHMT120	HKMT120	TaHMT120-6A	TraesCS6A02G226600	10	Nucleus	R	681	75.6805	5.93	47.61	unstable	6A	426630447	426640210	TRIAE_CS42_6AL_TGACv1_471254_AA1505670	1
TaHMT121	HKMT121	TaHMT121-6A	TraesCS6A02G274600	12	Nucleus	F	1622	182.308	6.13	45.02	unstable	6A	501478404	501489733	TRIAE_CS42_6AL_TGACv1_471205_AA1504590	1
TaHMT122	HKMT122	TaHMT122-6A	TraesCS6A02G286800	13	Chloroplast	F	504	56.8431	8.97	45.96	unstable	6A	519205350	519210084	TRIAE_CS42_6AL_TGACv1_471004_AA1500590	1
TaHMT123	HKMT123	TaHMT123-6A	TraesCS6A02G296000	5	Chloroplast	F	485	52.6717	6.84	41.61	unstable	6A	529564662	529568102	TRIAE_CS42_6AL_TGACv1_472180_AA1518640	0.986
TaHMT124	HKMT124	TaHMT124-6B	TraesCS6B02G249100	12	Nucleus	R	746	80.7468	8.33	56.4	unstable	6B	446838856	446849603	TRIAE_CS42_6BL_TGACv1_499667_AA1588730	1
TaHMT125	HKMT125	TaHMT125-6B	TraesCS6B02G255000	9	Nucleus	F	681	75.8018	5.93	46.06	unstable	6B	458575713	458584772	TRIAE_CS42_6BL_TGACv1_500074_AA1598250	0.998
TaHMT126	HKMT126	TaHMT126-6B	TraesCS6B02G302100	12	Nucleus	F	1622	182.23	6.12	46.84	unstable	6B	541935901	541947276	TRIAE_CS42_6BL_TGACv1_501033_AA1612750	1
TaHMT127	HKMT127	TaHMT127-6B	TraesCS6B02G315800	13	Chloroplast/Nucleus	F	507	57.0812	8.79	47.56	unstable	6B	563995727	564000721	TRIAE_CS42_6BL_TGACv1_502574_AA1625510	1
TaHMT128	HKMT128	TaHMT128-6B	TraesCS6B02G325900	5	Chloroplast	F	485	52.5376	7.19	42.18	unstable	6B	575326614	575330291	TRIAE_CS42_6BL_TGACv1_500254_AA1602190	1
TaHMT129	HKMT129	TaHMT129-6D	TraesCS6D02G202600	11	Nucleus	R	763	82.1515	8.44	57.55	unstable	6D	285872337	285883293	TRIAE_CS42_6DL_TGACv1_526343_AA1680040	1
TaHMT130	HKMT130	TaHMT130-6D	TraesCS6D02G208400	10	Nucleus	F	681	75.8066	5.88	47.36	unstable	6D	294084088	294093449	TRIAE_CS42_6DL_TGACv1_528609_AA1715200	1
TaHMT131	HKMT131	TaHMT131-6D	TraesCS6D02G254900	12	Nucleus	F	1615	181.589	6.05	46.89	unstable	6D	360319169	360330701	TRIAE_CS42_6DL_TGACv1_526333_AA1679690	1
TaHMT132	HKMT132	TaHMT132-6D	TraesCS6D02G267500	12	Chloroplast/Nucleus	F	508	57.0901	8.34	47.95	unstable	6D	377543223	377547917	TRIAE_CS42_6DL_TGACv1_527387_AA1703230	1
TaHMT133	HKMT133	TaHMT133-6D	TraesCS6D02G276400	5	Chloroplast	F	485	52.5494	6.14	43.1	unstable	6D	385228420	385232838	TRIAE_CS42_6DL_TGACv1_528120_AA1711680	1
TaHMT134	HKMT134	TaHMT134-7A	TraesCS7A02G128300	16	Nucleus	R	887	99.5408	8.65	57.36	unstable	7A	82194366	82207882	TRIAE_CS42_7AS_TGACv1_569438_AA1815960	1
TaHMT135	HKMT135	TaHMT135-7A	TraesCS7A02G128600	17	Nucleus	R	801	89.0618	6.61	50.16	unstable	7A	82506261	82516939	TRIAE_CS42_7AS_TGACv1_570021_AA1828900	1
TaHMT136	HKMT136	TaHMT136-7A	TraesCS7A02G287700	14	Nucleus	F	636	72.7497	6.18	47.64	unstable	7A	343834658	343846609	TRIAE_CS42_7AS_TGACv1_571920_AA1850750	1
TaHMT137	HKMT137	TaHMT137-7A	TraesCS7A02G364700	2	Nucleus	F	393	42.3073	4.51	58.8	unstable	7A	538797908	538806720	TRIAE_CS42_7AL_TGACv1_557348_AA1780050	1
TaHMT138	HKMT138	TaHMT138-7A	TraesCS7A02G395900	10	Nucleus	R	306	34.0018	6.15	50.83	unstable	7A	574128591	574131227	TRIAE_CS42_7AL_TGACv1_557569_AA1783140	1
TaHMT139	HKMT139	TaHMT139-7A	TraesCS7A02G453700	11	Nucleus	F	280	31.9394	7.38	57.42	unstable	7A	648136816	648147411	TRIAE_CS42_3B_TGACv1_221673_AA0747250	1
TaHMT140	HKMT140	TaHMT140-7B	TraesCS7B02G028200	17	Nucleus	R	878	98.4239	8.89	53.38	unstable	7B	26748051	26756569	TRIAE_CS42_7BS_TGACv1_592842_AA1945060	1
TaHMT141	HKMT141	TaHMT141-7B	TraesCS7B02G028500	16	Nucleus	R	830	91.9471	6.64	47.42	unstable	7B	26877608	26885895	TRIAE_CS42_7BS_TGACv1_592577_AA1940620	1
TaHMT142	HKMT142	TaHMT142-7B	TraesCS7B02G197700	18	Nucleus	R	1154	131.286	6.93	46.19	unstable	7B	344727607	344739561	TRIAE_CS42_7BL_TGACv1_576765_AA1854250	1
TaHMT143	HKMT143	TaHMT143-7B	TraesCS7B02G262900	2	Nucleus	R	390	42.2932	4.44	54.59	unstable	7B	483766747	483769174	TRIAE_CS42_7BL_TGACv1_576926_AA1860170	1
TaHMT144	HKMT144	TaHMT144-7B	TraesCS7B02G297900	10	Nucleus	R	361	40.149	6.42	49.76	unstable	7B	535260411	535263354	TRIAE_CS42_7BL_TGACv1_577386_AA1874010	1
TaHMT145	HKMT145	TaHMT145-7B	TraesCS7B02G354300	7	Nucleus	F	214	24.7621	8.52	42.52	unstable	7B	612304821	612315798	TRIAE_CS42_7BL_TGACv1_582701_AA1918620	1
TaHMT146	HKMT146	TaHMT146-7D	TraesCS7D02G127100	16	Nucleus	R	887	99.3035	8.63	56.38	unstable	7D	79541345	79549730	TRIAE_CS42_7DS_TGACv1_622390_AA2038760	1
TaHMT147	HKMT147	TaHMT147-7D	TraesCS7D02G127400	16	Nucleus	R	802	89.2048	7.77	50.78	unstable	7D	79626559	79636670	TRIAE_CS42_7DS_TGACv1_622122_AA2033200	1
TaHMT148	HKMT148	TaHMT148-7D	TraesCS7D02G287600	17	Nucleus	F	1154	131.328	6.81	45.59	unstable	7D	313703763	313715158	TRIAE_CS42_7DS_TGACv1_626325_AA2066630	1
TaHMT149	HKMT149	TaHMT149-7D	TraesCS7D02G358100	2	Nucleus	R	395	42.6496	4.44	53.8	unstable	7D	461143260	461145780	TRIAE_CS42_7DL_TGACv1_604512_AA1998870	1
TaHMT150	HKMT150	TaHMT150-7D	TraesCS7D02G391600	8	Nucleus	R	304	33.9368	6.31	50.35	unstable	7D	506722315	506726612	TRIAE_CS42_7DL_TGACv1_602795_AA1968850	0.977
TaHMT151	HKMT151	TaHMT151-7D	TraesCS7D02G443000	12	Nucleus	R	447	50.865	7.74	52.38	unstable	7D	562289998	562301204	TRIAE_CS42_5DL_TGACv1_434080_AA1428520	0.983
TaHMT152	HKMT152	TaHMT152-U	TraesCSU02G137800	7	Nucleus	R	484	52.6395	7.44	38.32	stable	U	124963750	124965374	TRIAE_CS42_2BL_TGACv1_130851_AA0418800	1
TaHMT153	PRMT1	TaHMT153-1A	TraesCS1A02G171700	13	Cytoplasm	F	397	44.58	6.01	44.09	unstable	1A	307033684	307041155	TRIAE_CS42_1AL_TGACv1_002141_AA0039080	1
TaHMT154	PRMT2	TaHMT154-1B	TraesCS1B02G185000	13	Chloroplast/Cytoplasm	R	334	37.33	8.06	49.48	unstable	1B	332081051	332088027	TRIAE_CS42_1BL_TGACv1_031266_AA0110640	1
TaHMT155	PRMT3	TaHMT155-1D	TraesCS1D02G172200	13	Chloroplast/Cytoplasm	F	397	44.59	6.23	44.57	unstable	1D	246066918	246077192	TRIAE_CS42_1DL_TGACv1_061257_AA0190300	1
TaHMT156	PRMT4	TaHMT156-2A	TraesCS2A02G114100	16	Cytoplasm	R	625	69.08	5.81	43.16	unstable	2A	65349573	65360158	TRIAE_CS42_2AS_TGACv1_113000_AA0349460	1
TaHMT157	PRMT5	TaHMT157-2A	TraesCS2A02G147100	7	Cell membrane/Cytoplasm/Nucleus	R	651	65.28	4.48	38.91	stable	2A	93926568	93930236	TRIAE_CS42_2AS_TGACv1_113005_AA0349580	1
TaHMT158	PRMT6	TaHMT158-2A	TraesCS2A02G554100	14	Cytoplasm	R	391	43.09	5.31	51.53	unstable	2A	759303759	759309018	TRIAE_CS42_2AL_TGACv1_095485_AA0311450	1
TaHMT159	PRMT7	TaHMT159-2B	TraesCS2B02G133300	15	Cytoplasm	R	534	58.95	5.26	41.19	unstable	2B	99759282	99767765	TRIAE_CS42_2BS_TGACv1_147513_AA0484110	1
TaHMT160	PRMT8	TaHMT160-2B	TraesCS2B02G172600	7	Cell membrane/Cytoplasm/Nucleus	R	601	65.42	4.46	43.08	unstable	2B	146900959	146904505	TRIAE_CS42_2BS_TGACv1_145894_AA0448520	1
TaHMT161	PRMT9	TaHMT161-2B	TraesCS2B02G590000	13	Chloroplast/Cytoplasm	F	521	55.36	6.26	59.61	unstable	2B	776396782	776401002	TRIAE_CS42_2BL_TGACv1_129489_AA0385900	1
TaHMT162	PRMT10	TaHMT162-2D	TraesCS2D02G114900	16	Chloroplast/Cytoplasm	R	553	61.09	5.22	39.68	stable	2D	63692073	63700120	TRIAE_CS42_2DS_TGACv1_177978_AA0588500	1
TaHMT163	PRMT11	TaHMT163-2D	TraesCS2D02G151900	7	Cell membrane/Cytoplasm/Nucleus	R	604	65.48	4.51	40.17	unstable	2D	95409950	95413603	TRIAE_CS42_2DS_TGACv1_179053_AA0603930	1
TaHMT164	PRMT12	TaHMT164-2D	TraesCS2D02G560200	13	Cytoplasm/Nucleus	F	520	57.17	5.99	55.64	unstable	2D	633196286	633201235	TRIAE_CS42_2DL_TGACv1_159375_AA0537380	1
TaHMT165	PRMT13	TaHMT165-4A	TraesCS4A02G390400	8	Cytoplasm	R	378	42.4	5.56	29.82	stable	4A	667352002	667355329	TRIAE_CS42_4AL_TGACv1_291448_AA0994640	1
TaHMT166	PRMT14	TaHMT166-4A	TraesCS4A02G481700	14	Chloroplast/Cytoplasm	R	727	80.03	5.35	42.55	unstable	4A	737380115	737386388	TRIAE_CS42_4AL_TGACv1_288525_AA0951020	1
TaHMT167	PRMT15	TaHMT167-5A	TraesCS5A02G196000	9	Chloroplast/Cytoplasm	F	380	42.57	5.27	33.55	stable	5A	398934932	398939074	TRIAE_CS42_5AL_TGACv1_378017_AA1250800	1
TaHMT168	PRMT16	TaHMT168-5B	TraesCS5B02G187400	9	Cytoplasm/Nucleus	R	380	42.64	5.21	34.61	stable	5B	339492776	339496526	TRIAE_CS42_5BL_TGACv1_405321_AA1324880	1
TaHMT169	PRMT17	TaHMT169-5D	TraesCS5D02G195000	9	Chloroplast/Cytoplasm	R	391	43.75	5.2	31.94	stable	5D	298761750	298766132	TRIAE_CS42_5DL_TGACv1_435901_AA1456090	1
TaHMT170	PRMT18	TaHMT170-6A	TraesCS6A02G109100	21	Cytoplasm	R	661	73.65	5.21	44.08	unstable	6A	77790106	77796163	TRIAE_CS42_6AS_TGACv1_486571_AA1562720	1
TaHMT171	PRMT19	TaHMT171-6B	TraesCS6B02G137700	22	Cytoplasm	R	651	73.14	5.44	47.44	unstable	6B	135122377	135128507	TRIAE_CS42_6BS_TGACv1_513441_AA1641700	1
TaHMT172	PRMT20	TaHMT172-6D	TraesCS6D02G097500	21	Cytoplasm	R	661	73.67	5.2	43.7	unstable	6D	61145392	61151221	TRIAE_CS42_6DS_TGACv1_544166_AA1746960	1
TaHMT173	PRMT21	TaHMT173-7A	TraesCS7A02G014700	14	Chloroplast/Cytoplasm	F	726	79.97	5.49	44.14	unstable	7A	6503047	6509696	TRIAE_CS42_7AS_TGACv1_570089_AA1830230	1
TaHMT174	PRMT22	TaHMT174-7A	TraesCS7A02G090500	8	Cytoplasm/Nucleus	F	381	42.59	5.56	30.17	stable	7A	55002325	55005251	TRIAE_CS42_7AS_TGACv1_570531_AA1837170	1
TaHMT175	PRMT23	TaHMT175-7D	TraesCS7D02G086300	8	Cytoplasm	R	378	42.38	5.56	30.33	stable	7D	53260043	53262830	TRIAE_CS42_7DS_TGACv1_622963_AA2047890	1
