# Supplementary material for: Comprehensive molecular evaluation of the histone methyltransferase gene family and their important roles in two-line hybrid wheat
Source: BMC Plant Biol. 2022 Jun 13;22:290. doi: 10.1186/s12870-022-03639-0 (PMC9190116; doi:10.1186/s12870-022-03639-0)
Supplement: Supplementary file 3 — Additional file 3: Table S2. Location and Homoeologous of HMT genes in wheat. [file 12870_2022_3639_MOESM3_ESM.xlsx]

## Sheet: Sheet1
Table S2. Location and Homoeologous of HMT genes in wheat
Location on wheat genome
Gene Name	Chr.	Start	End	Gene Name	Chr.	Start	End
PRMT1	chr1A	307033684	307041155	PRMT3	chr1D	246066918	246077192
PRMT1	chr1A	307033684	307041155	PRMT9	chr2B	776396782	776401002
PRMT1	chr1A	307033684	307041155	PRMT2	chr1B	332081051	332088027
PRMT1	chr1A	307033684	307041155	PRMT12	chr2D	633196286	633201235
HKMT1	chr1A	23816232	23818172	HKMT7	chr1B	38832030	38835862
HKMT1	chr1A	23816232	23818172	HKMT13	chr1D	22623686	22626037
HKMT1	chr1A	23816232	23818172	HKMT90	chr4B	435484220	435486671
HKMT1	chr1A	23816232	23818172	HKMT78	chr3D	546694301	546704757
HKMT2	chr1A	124479419	124482262	HKMT8	chr1B	174985733	174990370
HKMT2	chr1A	124479419	124482262	HKMT14	chr1D	114153239	114157390
HKMT2	chr1A	124479419	124482262	HKMT108	chr5B	344286036	344290612
HKMT2	chr1A	124479419	124482262	HKMT107	chr5B	337188312	337192872
HKMT2	chr1A	124479419	124482262	HKMT115	chr5D	297150079	297154803
HKMT3	chr1A	313738701	313751739	HKMT92	chr4D	16806720	16813460
HKMT3	chr1A	313738701	313751739	HKMT15	chr1D	233901859	233907207
PRMT3	chr1D	246066918	246077192	PRMT6	chr2A	759303759	759309018
PRMT3	chr1D	246066918	246077192	PRMT2	chr1B	332081051	332088027
PRMT3	chr1D	246066918	246077192	PRMT12	chr2D	633196286	633201235
PRMT4	chr2A	759303759	759309018	PRMT2	chr1B	332081051	332088027
PRMT4	chr2A	759303759	759309018	PRMT12	chr2D	633196286	633201235
PRMT4	chr2A	65349573	65360158	PRMT10	chr2D	63692073	63700120
PRMT4	chr2A	65349573	65360158	PRMT7	chr2B	99759282	99767765
HKMT5	chr1A	499620770	499626718	HKMT76	chr3D	495321371	495323518
HKMT6	chr1A	581589503	581593755	HKMT18	chr1D	484405610	484410325
HKMT7	chr1B	38832030	38835862	HKMT13	chr1D	22623686	22626037
HKMT7	chr1B	38832030	38835862	HKMT90	chr4B	435484220	435486671
HKMT7	chr1B	38832030	38835862	HKMT85	chr4A	113329906	113332241
HKMT7	chr1B	38832030	38835862	HKMT78	chr3D	546694301	546704757
HKMT7	chr1B	38832030	38835862	HKMT56	chr3A	695130499	695132460
HKMT8	chr1B	174985733	174990370	HKMT14	chr1D	114153239	114157390
HKMT8	chr1B	174985733	174990370	HKMT99	chr5A	398189104	398193902
HKMT8	chr1B	174985733	174990370	HKMT108	chr5B	344286036	344290612
HKMT8	chr1B	174985733	174990370	HKMT107	chr5B	337188312	337192872
HKMT8	chr1B	174985733	174990370	HKMT100	chr5A	401951628	401955802
PRMT8	chr2B	146900959	146904505	PRMT11	chr2D	95409950	95413603
PRMT8	chr2B	146900959	146904505	PRMT5	chr2A	93926568	93930236
HKMT9	chr1B	368550798	368556375	HKMT3	chr1A	313738701	313751739
HKMT9	chr1B	368550798	368556375	HKMT92	chr4D	16806720	16813460
HKMT9	chr1B	368550798	368556375	HKMT87	chr4A	583707903	583717668
HKMT9	chr1B	368550798	368556375	HKMT15	chr1D	233901859	233907207
PRMT9	chr2B	776396782	776401002	PRMT6	chr2A	759303759	759309018
PRMT9	chr2B	776396782	776401002	PRMT2	chr1B	332081051	332088027
PRMT9	chr2B	776396782	776401002	PRMT12	chr2D	633196286	633201235
HKMT10	chr1B	543466732	543471760	HKMT97	chr5A	312750602	312754217
HKMT10	chr1B	543466732	543471760	HKMT74	chr3D	442038891	442044906
HKMT10	chr1B	543466732	543471760	HKMT112	chr5D	241111938	241114665
HKMT10	chr1B	543466732	543471760	HKMT53	chr3A	582940505	582944284
HKMT10	chr1B	543466732	543471760	HKMT17	chr1D	403945128	403950909
HKMT10	chr1B	543466732	543471760	HKMT5	chr1A	499620770	499626718
HKMT10	chr1B	543466732	543471760	HKMT84	chr4A	16508962	16513079
HKMT10	chr1B	543466732	543471760	HKMT76	chr3D	495321371	495323518
HKMT11	chr1B	611519359	611527245	HKMT74	chr3D	442038891	442044906
HKMT11	chr1B	611519359	611527245	HKMT112	chr5D	241111938	241114665
HKMT11	chr1B	611519359	611527245	HKMT53	chr3A	582940505	582944284
HKMT11	chr1B	611519359	611527245	HKMT17	chr1D	403945128	403950909
HKMT11	chr1B	611519359	611527245	HKMT5	chr1A	499620770	499626718
HKMT11	chr1B	611519359	611527245	HKMT84	chr4A	16508962	16513079
HKMT11	chr1B	611519359	611527245	HKMT76	chr3D	495321371	495323518
PRMT11	chr2D	36954095	37034701	PRMT7	chr2B	99759282	99767765
PRMT11	chr2D	95409950	95413603	PRMT5	chr2A	93926568	93930236
HKMT12	chr1B	674657905	674662590	HKMT6	chr1A	581589503	581593755
HKMT12	chr1B	674657905	674662590	HKMT18	chr1D	484405610	484410325
HKMT13	chr1D	22623686	22626037	HKMT85	chr4A	113329906	113332241
HKMT13	chr1D	22623686	22626037	HKMT56	chr3A	695130499	695132460
PRMT14	chr4A	737380115	737386388	PRMT23	chr7D	33028511	33087185
HKMT14	chr1D	114153239	114157390	HKMT99	chr5A	398189104	398193902
HKMT14	chr1D	114153239	114157390	HKMT62	chr3B	549023517	549025872
HKMT14	chr1D	114153239	114157390	HKMT115	chr5D	297150079	297154803
PRMT15	chr5A	398934932	398939074	PRMT17	chr5D	298761750	298766132
PRMT16	chr2B	339492776	339496526	PRMT15	chr5A	930920726	930950316
PRMT16	chr2B	339492776	339496526	PRMT17	chr5D	298761750	298766132
HKMT16	chr1D	332213014	332233946	HKMT131	chr6D	360319169	360330701
HKMT17	chr1D	403945128	403950909	HKMT5	chr1A	499620770	499626718
HKMT17	chr1D	403945128	403950909	HKMT84	chr4A	16508962	16513079
PRMT19	chr6B	135122377	135128507	PRMT20	chr6D	61145392	61151221
PRMT19	chr6B	135122377	135128507	PRMT18	chr6A	77790106	77796163
HKMT19	chr2A	2637762	2653834	HKMT39	chr2D	3773856	3790417
HKMT19	chr2A	2637762	2653834	HKMT28	chr2B	7428456	7443833
HKMT20	chr2A	516424291	516430404	HKMT30	chr2B	453021326	453029007
PRMT20	chr6D	61145392	61151221	PRMT18	chr6A	77790106	77796163
HKMT21	chr2A	517803993	517808473	HKMT31	chr2B	453747757	453752627
HKMT21	chr2A	517803993	517808473	HKMT42	chr2D	383285805	383290377
PRMT22	chr7A	55002325	55005251	PRMT23	chr7D	33028511	33087185
HKMT22	chr2A	625288356	625294369	HKMT35	chr2B	696371508	696376089
HKMT22	chr2A	625288356	625294369	HKMT152	chrUn	124963750	124965374
HKMT22	chr2A	625288356	625294369	HKMT47	chr2D	579583890	579589746
HKMT22	chr2A	625288356	625294369	HKMT36	chr2B	697571625	697587793
HKMT24	chr2A	705740079	705742875	HKMT45	chr2D	565153884	565156519
HKMT24	chr2A	705740079	705742875	HKMT34	chr2B	677020597	677023319
HKMT25	chr2A	716917828	716922406	HKMT130	chr6D	294084088	294093449
HKMT25	chr2A	716917828	716922406	HKMT46	chr2D	579201649	579206099
HKMT25	chr2A	716917828	716922406	HKMT43	chr2D	482800493	482806515
HKMT25	chr2A	716917828	716922406	HKMT49	chr2D	635593374	635597307
HKMT25	chr2A	716917828	716922406	HKMT125	chr6B	458575713	458584772
HKMT25	chr2A	716917828	716922406	HKMT35	chr2B	696371508	696376089
HKMT25	chr2A	716917828	716922406	HKMT152	chrUn	124963750	124965374
HKMT25	chr2A	716917828	716922406	HKMT47	chr2D	579583890	579589746
HKMT25	chr2A	716917828	716922406	HKMT36	chr2B	697571625	697587793
HKMT26	chr2A	717207944	717214540	HKMT47	chr2D	579583890	579589746
HKMT26	chr2A	717207944	717214540	HKMT36	chr2B	697571625	697587793
HKMT29	chr2B	285049096	285056580	HKMT40	chr2D	257386501	257390399
HKMT31	chr2B	453747757	453752627	HKMT42	chr2D	383285805	383290377
HKMT33	chr2B	583063433	583068789	HKMT23	chr2A	638305170	638310959
HKMT35	chr2B	696371508	696376089	HKMT26	chr2A	717207944	717214540
HKMT35	chr2B	696371508	696376089	HKMT47	chr2D	579583890	579589746
HKMT37	chr2B	698212664	698217597	HKMT27	chr2A	717821002	717825761
HKMT38	chr2B	793577867	793581591	HKMT35	chr2B	696371508	696376089
HKMT38	chr2B	793577867	793581591	HKMT152	chrUn	124963750	124965374
HKMT38	chr2B	793577867	793581591	HKMT47	chr2D	579583890	579589746
HKMT38	chr2B	793577867	793581591	HKMT36	chr2B	697571625	697587793
HKMT39	chr2D	3773856	3790417	HKMT28	chr2B	7428456	7443833
HKMT41	chr2D	382172786	382177613	HKMT20	chr2A	516424291	516430404
HKMT41	chr2D	382172786	382177613	HKMT30	chr2B	453021326	453029007
HKMT43	chr2D	482800493	482806515	HKMT125	chr6B	458575713	458584772
HKMT43	chr2D	482800493	482806515	HKMT22	chr2A	625288356	625294369
HKMT43	chr2D	482800493	482806515	HKMT38	chr2B	793577867	793581591
HKMT43	chr2D	482800493	482806515	HKMT35	chr2B	696371508	696376089
HKMT43	chr2D	482800493	482806515	HKMT152	chrUn	124963750	124965374
HKMT43	chr2D	482800493	482806515	HKMT26	chr2A	717207944	717214540
HKMT43	chr2D	482800493	482806515	HKMT36	chr2B	697571625	697587793
HKMT44	chr2D	495399799	495405608	HKMT33	chr2B	583063433	583068789
HKMT44	chr2D	495399799	495405608	HKMT23	chr2A	638305170	638310959
HKMT45	chr2D	565153884	565156519	HKMT34	chr2B	677020597	677023319
HKMT46	chr2D	579201649	579206099	HKMT125	chr6B	458575713	458584772
HKMT46	chr2D	579201649	579206099	HKMT22	chr2A	625288356	625294369
HKMT46	chr2D	579201649	579206099	HKMT38	chr2B	793577867	793581591
HKMT46	chr2D	579201649	579206099	HKMT35	chr2B	696371508	696376089
HKMT46	chr2D	579201649	579206099	HKMT152	chrUn	124963750	124965374
HKMT46	chr2D	579201649	579206099	HKMT26	chr2A	717207944	717214540
HKMT46	chr2D	579201649	579206099	HKMT36	chr2B	697571625	697587793
HKMT47	chr2D	579583890	579589746	HKMT36	chr2B	697571625	697587793
HKMT48	chr2D	579964925	579969863	HKMT37	chr2B	698212664	698217597
HKMT48	chr2D	579964925	579969863	HKMT27	chr2A	717821002	717825761
HKMT49	chr2D	635593374	635597307	HKMT125	chr6B	458575713	458584772
HKMT49	chr2D	635593374	635597307	HKMT22	chr2A	625288356	625294369
HKMT49	chr2D	635593374	635597307	HKMT38	chr2B	793577867	793581591
HKMT49	chr2D	635593374	635597307	HKMT35	chr2B	696371508	696376089
HKMT49	chr2D	635593374	635597307	HKMT152	chrUn	124963750	124965374
HKMT49	chr2D	635593374	635597307	HKMT26	chr2A	717207944	717214540
HKMT49	chr2D	635593374	635597307	HKMT36	chr2B	697571625	697587793
HKMT50	chr3A	124187662	124195678	HKMT71	chr3D	107658915	107667190
HKMT50	chr3A	124187662	124195678	HKMT61	chr3B	425997788	426006701
HKMT50	chr3A	124187662	124195678	HKMT72	chr3D	328693949	328702102
HKMT50	chr3A	124187662	124195678	HKMT60	chr3B	158695835	158704148
HKMT51	chr3A	443419863	443428618	HKMT71	chr3D	107658915	107667190
HKMT51	chr3A	443419863	443428618	HKMT61	chr3B	425997788	426006701
HKMT51	chr3A	443419863	443428618	HKMT72	chr3D	328693949	328702102
HKMT51	chr3A	443419863	443428618	HKMT60	chr3B	158695835	158704148
HKMT52	chr3A	529207149	529209513	HKMT73	chr3D	421663409	421665796
HKMT52	chr3A	529207149	529209513	HKMT62	chr3B	549023517	549025872
HKMT53	chr3A	582940505	582944284	HKMT17	chr1D	403945128	403950909
HKMT53	chr3A	582940505	582944284	HKMT76	chr3D	495321371	495323518
HKMT53	chr3A	582940505	582944284	HKMT74	chr3D	442038891	442044906
HKMT54	chr3A	654214362	654216953	HKMT77	chr3D	518742024	518744468
HKMT58	chr3A	732698012	732701223	HKMT81	chr3D	603407308	603409862
HKMT59	chr3A	750504540	750509192	HKMT82	chr3D	614204249	614208876
HKMT61	chr3B	425997788	426006701	HKMT72	chr3D	328693949	328702102
HKMT64	chr3B	654355988	654358489	HKMT97	chr5A	312750602	312754217
HKMT64	chr3B	654355988	654358489	HKMT74	chr3D	442038891	442044906
HKMT64	chr3B	654355988	654358489	HKMT112	chr5D	241111938	241114665
HKMT64	chr3B	654355988	654358489	HKMT53	chr3A	582940505	582944284
HKMT64	chr3B	654355988	654358489	HKMT17	chr1D	403945128	403950909
HKMT64	chr3B	654355988	654358489	HKMT5	chr1A	499620770	499626718
HKMT64	chr3B	654355988	654358489	HKMT84	chr4A	16508962	16513079
HKMT64	chr3B	654355988	654358489	HKMT76	chr3D	495321371	495323518
HKMT65	chr3B	683342681	683345223	HKMT54	chr3A	654214362	654216953
HKMT65	chr3B	683342681	683345223	HKMT77	chr3D	518742024	518744468
HKMT66	chr3B	723787052	723795232	HKMT55	chr3A	683432804	683441632
HKMT66	chr3B	723787052	723795232	HKMT4	chr1A	429485886	429498470
HKMT68	chr3B	752090366	752094767	HKMT57	chr3A	698863040	698867798
HKMT69	chr3B	810334043	810336811	HKMT58	chr3A	732698012	732701223
HKMT69	chr3B	810334043	810336811	HKMT81	chr3D	603407308	603409862
HKMT70	chr3B	823573764	823582986	HKMT59	chr3A	750504540	750509192
HKMT70	chr3B	823573764	823582986	HKMT82	chr3D	614204249	614208876
HKMT71	chr3D	107658915	107667190	HKMT61	chr3B	425997788	426006701
HKMT71	chr3D	107658915	107667190	HKMT60	chr3B	158695835	158704148
HKMT72	chr3D	328693949	328702102	HKMT60	chr3B	158695835	158704148
HKMT73	chr3D	421663409	421665796	HKMT62	chr3B	549023517	549025872
HKMT74	chr3D	442038891	442044906	HKMT53	chr3A	582940505	582944284
HKMT74	chr3D	442038891	442044906	HKMT5	chr1A	499620770	499626718
HKMT74	chr3D	442038891	442044906	HKMT84	chr4A	16508962	16513079
HKMT78	chr3D	546694301	546704757	HKMT66	chr3B	723787052	723795232
HKMT78	chr3D	546694301	546704757	HKMT55	chr3A	683432804	683441632
HKMT78	chr3D	546694301	546704757	HKMT4	chr1A	429485886	429498470
HKMT79	chr3D	558784099	558786461	HKMT56	chr3A	695130499	695132460
HKMT84	chr4A	16508962	16513079	HKMT76	chr3D	495321371	495323518
HKMT85	chr4A	113329906	113332241	HKMT79	chr3D	558784099	558786461
HKMT86	chr4A	149649384	149657014	HKMT89	chr4B	398233713	398241365
HKMT86	chr4A	149649384	149657014	HKMT93	chr4D	322849931	322857603
HKMT87	chr4A	583707903	583717668	HKMT15	chr1D	233901859	233907207
HKMT88	chr4B	28723486	28729679	HKMT3	chr1A	313738701	313751739
HKMT88	chr4B	28723486	28729679	HKMT92	chr4D	16806720	16813460
HKMT88	chr4B	28723486	28729679	HKMT87	chr4A	583707903	583717668
HKMT88	chr4B	28723486	28729679	HKMT15	chr1D	233901859	233907207
HKMT89	chr4B	398233713	398241365	HKMT93	chr4D	322849931	322857603
HKMT90	chr4B	435484220	435486671	HKMT85	chr4A	113329906	113332241
HKMT90	chr4B	435484220	435486671	HKMT56	chr3A	695130499	695132460
HKMT91	chr4B	568426172	568428305	HKMT83	chr4A	12598877	12600703
HKMT92	chr4D	16806720	16813460	HKMT87	chr4A	583707903	583717668
HKMT94	chr4D	352118066	352120105	HKMT1	chr1A	23816232	23818172
HKMT94	chr4D	352118066	352120105	HKMT7	chr1B	38832030	38835862
HKMT94	chr4D	352118066	352120105	HKMT85	chr4A	113329906	113332241
HKMT94	chr4D	352118066	352120105	HKMT56	chr3A	695130499	695132460
HKMT95	chr4D	455338450	455340557	HKMT91	chr4B	568426172	568428305
HKMT95	chr4D	455338450	455340557	HKMT83	chr4A	12598877	12600703
HKMT96	chr5A	38724575	38731929	HKMT111	chr5D	49105369	49113250
HKMT97	chr5A	312750602	312754217	HKMT11	chr1B	611519359	611527245
HKMT97	chr5A	312750602	312754217	HKMT74	chr3D	442038891	442044906
HKMT97	chr5A	312750602	312754217	HKMT112	chr5D	241111938	241114665
HKMT97	chr5A	312750602	312754217	HKMT17	chr1D	403945128	403950909
HKMT97	chr5A	312750602	312754217	HKMT76	chr3D	495321371	495323518
HKMT98	chr5A	378508702	378518232	HKMT106	chr5B	325061503	325084142
HKMT98	chr5A	378508702	378518232	HKMT151	chr7D	562289998	562301204
HKMT99	chr5A	398189104	398193902	HKMT108	chr5B	344286036	344290612
HKMT99	chr5A	398189104	398193902	HKMT107	chr5B	337188312	337192872
HKMT99	chr5A	398189104	398193902	HKMT115	chr5D	297150079	297154803
HKMT100	chr5A	401951628	401955802	HKMT115	chr5D	297150079	297154803
HKMT100	chr5A	401951628	401955802	HKMT115	chr5D	297150079	297154803
HKMT101	chr5A	445194355	445196660	HKMT117	chr5D	345980912	345983157
HKMT101	chr5A	445194355	445196660	HKMT109	chr5B	405549579	405554687
HKMT103	chr5B	51831361	51838743	HKMT96	chr5A	38724575	38731929
HKMT103	chr5B	51831361	51838743	HKMT111	chr5D	49105369	49113250
HKMT104	chr5B	262562521	262565920	HKMT97	chr5A	312750602	312754217
HKMT104	chr5B	262562521	262565920	HKMT74	chr3D	442038891	442044906
HKMT104	chr5B	262562521	262565920	HKMT112	chr5D	241111938	241114665
HKMT104	chr5B	262562521	262565920	HKMT53	chr3A	582940505	582944284
HKMT104	chr5B	262562521	262565920	HKMT17	chr1D	403945128	403950909
HKMT104	chr5B	262562521	262565920	HKMT5	chr1A	499620770	499626718
HKMT104	chr5B	262562521	262565920	HKMT84	chr4A	16508962	16513079
HKMT104	chr5B	262562521	262565920	HKMT76	chr3D	495321371	495323518
HKMT104	chr5B	262562521	262565920	HKMT97	chr5A	312750602	312754217
HKMT105	chr5B	300380740	300397790	HKMT113	chr5D	266751990	266769489
HKMT106	chr5B	325061503	325084142	HKMT151	chr7D	562289998	562301204
HKMT107	chr5B	337188312	337192872	HKMT100	chr5A	401951628	401955802
HKMT107	chr5B	337188312	337192872	HKMT115	chr5D	297150079	297154803
HKMT107	chr5B	337188312	337192872	HKMT100	chr5A	401951628	401955802
HKMT107	chr5B	337188312	337192872	HKMT115	chr5D	297150079	297154803
HKMT108	chr5B	344286036	344290612	HKMT100	chr5A	401951628	401955802
HKMT108	chr5B	344286036	344290612	HKMT115	chr5D	297150079	297154803
HKMT110	chr5B	539919905	539931523	HKMT118	chr5D	443488883	443500965
HKMT110	chr5B	539919905	539931523	HKMT102	chr5A	559729606	559741833
HKMT112	chr5D	241111938	241114665	HKMT53	chr3A	582940505	582944284
HKMT112	chr5D	241111938	241114665	HKMT5	chr1A	499620770	499626718
HKMT112	chr5D	241111938	241114665	HKMT84	chr4A	16508962	16513079
HKMT112	chr5D	241111938	241114665	HKMT104	chr5B	262562521	262565920
HKMT112	chr5D	241111938	241114665	HKMT97	chr5A	312750602	312754217
HKMT114	chr5D	286188398	286196977	HKMT124	chr6B	446838856	446849603
HKMT114	chr5D	286188398	286196977	HKMT75	chr3D	482597141	482604630
HKMT116	chr5D	300944533	300949105	HKMT2	chr1A	124479419	124482262
HKMT116	chr5D	300944533	300949105	HKMT14	chr1D	114153239	114157390
HKMT116	chr5D	300944533	300949105	HKMT99	chr5A	398189104	398193902
HKMT116	chr5D	300944533	300949105	HKMT108	chr5B	344286036	344290612
HKMT116	chr5D	300944533	300949105	HKMT107	chr5B	337188312	337192872
HKMT116	chr5D	300944533	300949105	HKMT100	chr5A	401951628	401955802
HKMT117	chr5D	345980912	345983157	HKMT109	chr5B	405549579	405554687
HKMT118	chr5D	443488883	443500965	HKMT102	chr5A	559729606	559741833
HKMT119	chr6A	407087768	407098807	HKMT129	chr6D	285872337	285883293
HKMT119	chr6A	407087768	407098807	HKMT139	chr7A	648136816	648147411
HKMT119	chr6A	407087768	407098807	HKMT114	chr5D	286188398	286196977
HKMT119	chr6A	407087768	407098807	HKMT124	chr6B	446838856	446849603
HKMT120	chr6A	426630447	426640210	HKMT46	chr2D	579201649	579206099
HKMT120	chr6A	426630447	426640210	HKMT43	chr2D	482800493	482806515
HKMT120	chr6A	426630447	426640210	HKMT49	chr2D	635593374	635597307
HKMT120	chr6A	426630447	426640210	HKMT125	chr6B	458575713	458584772
HKMT120	chr6A	426630447	426640210	HKMT35	chr2B	696371508	696376089
HKMT120	chr6A	426630447	426640210	HKMT152	chrUn	124963750	124965374
HKMT120	chr6A	426630447	426640210	HKMT47	chr2D	579583890	579589746
HKMT120	chr6A	426630447	426640210	HKMT36	chr2B	697571625	697587793
HKMT121	chr6A	501478404	501489733	HKMT16	chr1D	332213014	332233946
HKMT121	chr6A	501478404	501489733	HKMT131	chr6D	360319169	360330701
HKMT121	chr6A	501478404	501489733	HKMT126	chr6B	541935901	541947276
HKMT124	chr6B	446838856	446849603	HKMT75	chr3D	482597141	482604630
HKMT125	chr6B	458575713	458584772	HKMT22	chr2A	625288356	625294369
HKMT125	chr6B	458575713	458584772	HKMT38	chr2B	793577867	793581591
HKMT125	chr6B	458575713	458584772	HKMT26	chr2A	717207944	717214540
HKMT125	chr6B	458575713	458584772	HKMT47	chr2D	579583890	579589746
HKMT127	chr6B	563995727	564000721	HKMT132	chr6D	377543223	377547917
HKMT127	chr6B	563995727	564000721	HKMT122	chr6A	519205350	519210084
HKMT128	chr6B	575326614	575330291	HKMT123	chr6A	529564662	529568102
HKMT129	chr6D	285872337	285883293	HKMT139	chr7A	648136816	648147411
HKMT129	chr6D	285872337	285883293	HKMT124	chr6B	446838856	446849603
HKMT129	chr6D	285872337	285883293	HKMT75	chr3D	482597141	482604630
HKMT130	chr6D	294084088	294093449	HKMT120	chr6A	426630447	426640210
HKMT130	chr6D	294084088	294093449	HKMT125	chr6B	458575713	458584772
HKMT130	chr6D	294084088	294093449	HKMT22	chr2A	625288356	625294369
HKMT130	chr6D	294084088	294093449	HKMT38	chr2B	793577867	793581591
HKMT130	chr6D	294084088	294093449	HKMT35	chr2B	696371508	696376089
HKMT130	chr6D	294084088	294093449	HKMT152	chrUn	124963750	124965374
HKMT130	chr6D	294084088	294093449	HKMT26	chr2A	717207944	717214540
HKMT130	chr6D	294084088	294093449	HKMT36	chr2B	697571625	697587793
HKMT131	chr6D	360319169	360330701	HKMT126	chr6B	541935901	541947276
HKMT132	chr6D	377543223	377547917	HKMT122	chr6A	519205350	519210084
HKMT133	chr6D	385228420	385232838	HKMT128	chr6B	575326614	575330291
HKMT133	chr6D	385228420	385232838	HKMT123	chr6A	529564662	529568102
HKMT134	chr7A	82194366	82207882	HKMT146	chr7D	79541345	79549730
HKMT134	chr7A	82194366	82207882	HKMT140	chr7B	26748051	26756569
HKMT136	chr7A	343834658	343846609	HKMT142	chr7B	344727607	344739561
HKMT137	chr7A	538797908	538806720	HKMT143	chr7B	483766747	483769174
HKMT138	chr7A	574128591	574131227	HKMT144	chr7B	535260411	535263354
HKMT139	chr7A	648136816	648147411	HKMT114	chr5D	286188398	286196977
HKMT139	chr7A	648136816	648147411	HKMT75	chr3D	482597141	482604630
HKMT146	chr7D	79541345	79549730	HKMT140	chr7B	26748051	26756569
HKMT148	chr7D	313703763	313715158	HKMT136	chr7A	343834658	343846609
HKMT148	chr7D	313703763	313715158	HKMT142	chr7B	344727607	344739561
HKMT149	chr7D	461143260	461145780	HKMT137	chr7A	538797908	538806720
HKMT149	chr7D	461143260	461145780	HKMT143	chr7B	483766747	483769174
HKMT150	chr7D	506722315	506726612	HKMT138	chr7A	574128591	574131227
HKMT150	chr7D	506722315	506726612	HKMT144	chr7B	535260411	535263354
HKMT152	chrUn	124963750	124965374	HKMT26	chr2A	717207944	717214540
HKMT152	chrUn	124963750	124965374	HKMT47	chr2D	579583890	579589746
