# Supplementary material for: Comprehensive molecular evaluation of the histone methyltransferase gene family and their important roles in two-line hybrid wheat
Source: BMC Plant Biol. 2022 Jun 13;22:290. doi: 10.1186/s12870-022-03639-0 (PMC9190116; doi:10.1186/s12870-022-03639-0)
Supplement: Supplementary file 4 — Additional file 4: Table S3. Distribution of HMT family members in subgroups in wheat, Arabidopsis and rice. [file 12870_2022_3639_MOESM4_ESM.xlsx]

## Sheet: Sheet1
Table S3. Distribution of HMT family members in subgroups in wheat, Arabidopsis and rice
	Arabidopsis	Rice	Wheat	wheat：Arabidopsis	wheat：Rice
Total	57	47	175	3.07	3.72
HKMT	48	39	152	3.17	3.9
Class I	3	2	9	3	4.50*
Class II	5	3	16	3.2	5.33*
Class III	7	4	14	2	3.5
Class IV	2	3	6	3	2
Class V	15	14	63	4.20*	4.50*
Class VI	7	6	21	3	3.5
Class VII	9	7	23	2.56	3.29
PRMT	9	8	23	2.56	2.88
					* ： χ2 test, P<0.05
