# Supplementary material for: Comprehensive molecular evaluation of the histone methyltransferase gene family and their important roles in two-line hybrid wheat
Source: BMC Plant Biol. 2022 Jun 13;22:290. doi: 10.1186/s12870-022-03639-0 (PMC9190116; doi:10.1186/s12870-022-03639-0)
Supplement: Supplementary file 5 — Additional file 5: Table S4. Targeting analysis of miRNAs and HMT genes in wheat. [file 12870_2022_3639_MOESM5_ESM.xlsx]

## Sheet: Sheet1
Table S4. Targeting analysis of miRNAs and HMT genes in wheat
miRNA_Acc.	Target_Acc.	Gene name	Expectation	UPE$	miRNA_start	miRNA_end	Target_start	Target_end	miRNA_aligned_fragment	alignment	Target_aligned_fragment	Inhibition	Target_Desc.	Multiplicity
tae-miR5049-3p	TraesCS2D02G240000.1	TaHMT40	1.5	-1	1	21	3572	3592	AAUAUGGAUCGGAGGGAGUAC	:::::::::: :::::::::	AUACUCCCUCCUAUCCAUAUU	Translation		1
tae-miR9780	TraesCS4D02G204500.1	TaHMT94	2.5	-1	1	21	382	402	CGGGUCGGCGCUGCACGCGGC	::. :: ::::::::::::::	GCUCCGCGCAGCGCCGACCCG	Cleavage		2
tae-miR1122b-3p	TraesCS2D02G114900.1	TaHMT162	3	-1	1	21	2056	2076	AGACUUAUAUGUAGGAACGGA	: :::::.::..::::: :::	UACGUUCUUAUGUAUAAUUCU	Cleavage		1
tae-miR1122c-3p	TraesCS1B02G378900.1	TaHMT11	3	-1	1	21	2674	2694	UCUAAUAUUAUGGGACGGAGG	::::..::::::.::.::	GAACCGUUUCAUAAUGUUGGA	Cleavage		1
tae-miR1128	TraesCS2B02G409600.1	TaHMT33	3	-1	1	21	4885	4905	UACUACUCCCUCCGUCCGAAA	::: :::.:::::::::: ::	UUUGGGAUGGAGGGAGUACUA	Cleavage		1
tae-miR1128	TraesCS4A02G100900.1	TaHMT85	3	-1	1	21	2269	2289	UACUACUCCCUCCGUCCGAAA	::: : ::::::::::::::	UUUAGAACGGAGGGAGUAGUU	Cleavage		1
tae-miR1134	TraesCS6D02G097500.1	TaHMT172	3	-1	1	24	2267	2290	CAACAACAACAAGAAGAAGAAGAU	:::::.: :::::: :::::::::	AUCUUUUACUUCUUAUUGUUGUUG	Translation		1
tae-miR1137a	TraesCS4A02G100900.1	TaHMT85	3	-1	1	20	2245	2264	UAGUACAAAGUUGAGUCAUC	:::::.::::::::::::	GAUGAUUCAACUUUGUACAU	Cleavage		1
tae-miR1137b-5p	TraesCS4A02G100900.1	TaHMT85	3	-1	1	21	2259	2279	UCCGUUCCAGAAUAGAUGACC	::::::::.: :::::::	GUACAUCUAUUUUAGAACGGA	Cleavage		1
tae-miR444a	TraesCS2A02G005000.1	TaHMT19	3	-1	1	21	299	319	UUGCUGCCUCAAGCUUGCUGC	::. :::::::::..:::.	CGAGUCAGCUUGAGGUGGCAG	Cleavage		1
tae-miR444b	TraesCS2A02G005000.1	TaHMT19	3	-1	1	21	299	319	UUGCUGCCUCAAGCUUGCUGC	::. :::::::::..:::.	CGAGUCAGCUUGAGGUGGCAG	Cleavage		1
tae-miR9677a	TraesCS3B02G161800.1	TaHMT60	3	-1	1	22	1122	1143	UGGCCGUUGGUAGAGUAGGAGA	:: .::::::.::..::::::	UCGGUUACUCUGCCGGCGGCCA	Cleavage		1
tae-miR9677a	TraesCS3A02G143300.1	TaHMT50	3	-1	1	22	713	734	UGGCCGUUGGUAGAGUAGGAGA	:: .::::::.::..::::::	UCGGUUACUCUGCCGGCGGCCA	Cleavage		1
tae-miR9677a	TraesCS3D02G144300.1	TaHMT71	3	-1	1	22	1441	1462	UGGCCGUUGGUAGAGUAGGAGA	:: .::::::.::..::::::	UCGGUUACUCUGCCGGCGGCCA	Cleavage		1
tae-miR9780	TraesCS4A02G100900.1	TaHMT85	3	-1	1	21	463	483	CGGGUCGGCGCUGCACGCGGC	:: :: ::::::::::::::	GCACCGCGCAGCGCCGACCCG	Cleavage		2
