# Supplementary material for: Comprehensive molecular evaluation of the histone methyltransferase gene family and their important roles in two-line hybrid wheat
Source: BMC Plant Biol. 2022 Jun 13;22:290. doi: 10.1186/s12870-022-03639-0 (PMC9190116; doi:10.1186/s12870-022-03639-0)
Supplement: Supplementary file 6 — Additional file 6: Table S5. mRNA abundance of top 30 highly expressed genes. [file 12870_2022_3639_MOESM6_ESM.xlsx]

## Sheet: Sheet1
Table S5. mRNA abundance of top 30 highly expressed genes
spike-WE			shoot-WE			spike-TR			shoot-TR
Gene ID	TPM		Gene ID	TPM		Gene ID	FPKM		Gene ID	FPKM
TaHMT93	19.8444		TaHMT12	46.5967		TaHMT118	5916		TaHMT50	1934
TaHMT136	18.8204		TaHMT6	36.7725		TaHMT142	5595		TaHMT122	1717
TaHMT159	18.6676		TaHMT18	35.8809		TaHMT148	5185		TaHMT132	1183
TaHMT83	16.4535		TaHMT122	24.7753		TaHMT156	3594		TaHMT127	1107
TaHMT32	15.9174		TaHMT132	24.4532		TaHMT84	3583		TaHMT169	785
TaHMT43	14.3891		TaHMT117	20.4546		TaHMT162	3400		TaHMT117	779
TaHMT84	14.1759		TaHMT127	20.3104		TaHMT102	3125		TaHMT142	769
TaHMT91	14.1471		TaHMT101	17.8888		TaHMT22	2897		TaHMT128	688
TaHMT156	13.9582		TaHMT128	17.2863		TaHMT159	2694		TaHMT148	615
TaHMT46	13.3416		TaHMT133	15.0758		TaHMT11	2280		TaHMT167	597
TaHMT162	12.9871		TaHMT169	14.4574		TaHMT169	2263		TaHMT86	591
TaHMT86	12.872		TaHMT167	14.0096		TaHMT43	2227		TaHMT168	572
TaHMT89	12.5754		TaHMT168	12.253		TaHMT110	2188		TaHMT133	570
TaHMT20	12.1836		TaHMT136	11.6466		TaHMT172	2121		TaHMT91	564
TaHMT22	11.9894		TaHMT159	9.26078		TaHMT167	2105		TaHMT93	497
TaHMT169	11.5829		TaHMT123	8.41899		TaHMT168	2080		TaHMT3	470
TaHMT167	10.4098		TaHMT75	8.13728		TaHMT86	2069		TaHMT28	429
TaHMT165	10.3959		TaHMT165	8.0409		TaHMT89	2062		TaHMT11	425
TaHMT168	10.0436		TaHMT93	6.48456		TaHMT32	1973		TaHMT12	415
TaHMT35	9.78815		TaHMT20	6.29856		TaHMT170	1961		TaHMT156	376
TaHMT148	9.7478		TaHMT162	5.94006		TaHMT171	1922		TaHMT19	368
TaHMT142	9.45426		TaHMT114	5.82186		TaHMT19	1886		TaHMT123	327
TaHMT143	9.126		TaHMT32	5.73014		TaHMT28	1837		TaHMT32	306
TaHMT175	9.11928		TaHMT156	5.40265		TaHMT103	1814		TaHMT99	264
TaHMT171	8.26986		TaHMT83	5.25821		TaHMT131	1783		TaHMT40	254
TaHMT128	8.20478		TaHMT66	4.62503		TaHMT124	1723		TaHMT107	248
TaHMT30	8.07918		TaHMT22	4.61365		TaHMT35	1685		TaHMT116	242
TaHMT11	7.92983		TaHMT43	4.57475		TaHMT121	1675		TaHMT22	242
TaHMT62	7.90314		TaHMT91	4.54566		TaHMT129	1673		TaHMT18	233
TaHMT170	7.895		TaHMT171	4.50887		TaHMT126	1608		TaHMT43	227
