# Supplementary material for: Comprehensive molecular evaluation of the histone methyltransferase gene family and their important roles in two-line hybrid wheat
Source: BMC Plant Biol. 2022 Jun 13;22:290. doi: 10.1186/s12870-022-03639-0 (PMC9190116; doi:10.1186/s12870-022-03639-0)
Supplement: Supplementary file 7 — Additional file 7: Table S6. Phenotypic statistics. Table S6-1.The number of the tiller. Table S6-2. Thousand seed weight (TSW) (g). [file 12870_2022_3639_MOESM7_ESM.xlsx]

## Sheet: Tillers
Table S6-1.The number of the tiller
	Combinations	Combinations_2	Maternal	F1*	Paternal	Types
Combi4	14S246×14GF5981	M1×P5	12.8	7.8	11.4	LP
Combi13	14S246×14GF7029	M1×P13	12.8	11	7	MP
Combi86	14S248×14GF7789	M3×P18	15.6	18.6	16.6	HP
Combi87	14S248×14GF7867	M3×P19	15.6	11.8	14.4	LP
Combi90	14S248×14GF8081	M3×P21	15.6	16.4	12.4	MP
Combi99	14S248×FR6	M3×P26	15.6	11.4	11	MP
Combi112	14S251×14GF6505	M4×P10	14	9.6	13.4	LP
Combi114	14S251×14GF6849	M4×P12	14	9.2	6.4	MP
Combi115	14S251×14GF7029	M4×P13	14	11.4	7	MP
Combi132	14S251×FR5	M4×P25	14	16	10.2	HP
Combi135	14S251×FR10	M4×P28	14	9.2	11.2	LP
Combi136	14S252×14GF5733	M5×P1	10.2	8.2	15.4	LP
Combi138	14S252×14GF5771	M5×P3	10.2	9.4	14.2	LP
Combi146	14S252×14GF6613	M5×P11	10.2	12.6	10.6	HP
Combi154	14S252×14GF7789	M5×P18	10.2	14.4	16.6	MP
Combi161	14S252×14GF8593	M5×P22	10.2	12	9.6	HP
Combi171	14S253×14GF5771	M6×P3	14.4	11.4	14.2	LP
Combi180	14S253×14GF6849	M6×P12	14.4	8	6.4	MP
Combi187	14S253×14GF7789	M6×P18	14.4	13	16.6	MP
Combi188	14S253×14GF7867	M6×P19	14.4	14.6	14.4	MP
Combi193	14S253×14GF8593	M6×P22	14.4	11	9.6	MP
				*Five samples were randomly sampled to meet the Student's t-test, p＜0.05, and the difference was significant with any parent.

## Sheet: Thousand seed weight（TSW）
Table S6-2. Thousand seed weight (TSW) (g)
	Combinations	Combinations_2	Maternal	F1*	Paternal	Types
Combi4	14S246×14GF5981	M1×P5	47.12	38.86	43.6	LP
Combi6	14S246×14GF6233	M1×P7	47.12	45.62	48.58	MP
Combi7	14S246×14GF6245	M1×P8	47.12	49.98	45.48	HP
Combi13	14S246×14GF7029	M1×P13	47.12	47.18	47.54	MP
Combi78	14S248×14GF6613	M3×P11	40.66	46.56	40.3	HP
Combi80	14S248×14GF7029	M3×P13	40.66	46.02	47.54	MP
Combi86	14S248×14GF7789	M3×P18	40.66	45.89	48.62	MP
Combi87	14S248×14GF7867	M3×P19	40.66	43.86	44.44	MP
Combi99	14S248×FR6	M3×P26	40.66	39.26	43.74	LP
Combi108	14S251×14GF6233	M4×P7	35.68	42.5	48.58	MP
Combi113	14S251×14GF6613	M4×P11	35.68	49.82	40.3	HP
Combi114	14S251×14GF6849	M4×P12	35.68	51.94	48.02	HP
Combi132	14S251×FR5	M4×P25	35.68	34.8	45.66	MP
Combi135	14S251×FR10	M4×P28	35.68	41.3	56.38	MP
Combi142	14S252×14GF6245	M5×P8	43.58	55.7	45.48	HP
Combi146	14S252×14GF6613	M5×P11	43.58	48.72	40.3	HP
Combi157	14S252×14GF7951	M5×P20	43.58	37.3	43.88	LP
Combi171	14S253×14GF5771	M6×P3	39.54	49.48	42.48	HP
Combi175	14S253×14GF6245	M6×P8	39.54	50.32	45.48	HP
Combi195	14S253×14GF8733	M6×P24	39.54	48.72	54.84	MP
Combi199	14S253×FR6	M6×P26	39.54	32.84	43.74	LP
				*Five repeats to meet the Student's t-test, p＜0.05, and the difference was significant with any parent.
