# Supplementary material for: Comprehensive molecular evaluation of the histone methyltransferase gene family and their important roles in two-line hybrid wheat
Source: BMC Plant Biol. 2022 Jun 13;22:290. doi: 10.1186/s12870-022-03639-0 (PMC9190116; doi:10.1186/s12870-022-03639-0)
Supplement: Supplementary file 8 — Additional file 8: Table S7. Primers used for qRT-PCR and ChIP-qPCR. [file 12870_2022_3639_MOESM8_ESM.xlsx]

## Sheet: Sheet1
Table S7. Primers used for qRT-PCR and ChIP-qPCR
Gene Name	Primer sequence (5'-3')	Gene Name	Primer sequence (5'-3')
TaHMT6-F	GCAGAAACACTGGCACAA	TaHMT117-F	AACTCGTCAAGGGACTCAT
TaHMT6-R	AGCATATCGGCATAAGGA	TaHMT117-R	ATTCCGTTTAGCTCTGCA
TaHMT12-F	GAAACACTGGCACAAAGC	TaHMT118-F	GCTGCTCTGTAGTCTCAAA
TaHMT12-R	TGAAAGAGCGAGACTGAA	TaHMT118-R	CATCTGGTAGGCAGTTGT
TaHMT18-F	GACCTTCCTGCCATACC	TaHMT122-F	GGTCCTTCGGCATTCTC
TaHMT18-R	GAATCTCCTCGTCCTGTT	TaHMT122-R	GCTCACCTGGTTGATACG
TaHMT32-F	CACAAGGATAGGGCTCA	TaHMT127-F	CGGAAAGGTTGCACTAG
TaHMT32-R	CAGCAAGGATGCGGTAG	TaHMT127-R	CTGGATTTCTTCCCGTA
TaHMT39-F	TGAATCCCGCCAAAGAG	TaHMT128-F	CTCAACACCAGCCAAGT
TaHMT39-R	GTGCGACAATTAGGACTGC	TaHMT128-R	GCCAAGCGACATCAAAG
TaHMT49-F	TCCCGATTTCTCCATTCC	TaHMT133-F	TTTTCAACACCAGCCAAGT
TaHMT49-R	CACCCTCCACGCATTTA	TaHMT133-R	CGTGCCAAGCGACATCA
TaHMT50-F	GTGTTACTGCTGCTGTTCC	TaHMT142-F	GAGGAACGTGGAGCTTGACA
TaHMT50-R	GACGGGTCGCTGACATT	TaHMT142-R	TTGCCGCTATAATCCCGGTC
TaHMT71-F	GAGGAGAACACCGTCAG	TaHMT148-F	GACTGAGTTTGTGCCTGTG
TaHMT71-R	GGCAAAGCACCAGATAG	TaHMT148-R	CATATCTTGCCGCTATGA
TaHMT83-F	TATGAGGATGCCGAAGA	TaHMT149-F	TGCATCAGCGAACGGAGAAT
TaHMT83-R	TTCACAGTGCGAACGAC	TaHMT149-R	AAGTCAACGGAGGCACACAA
TaHMT84-F	TAATCCCATTAGAGTCGTTC	TaHMT152-F	AATGCCCACCATCGTTT
TaHMT84-R	ATGCCATCAGGTTGTCC	TaHMT152-R	AAGCAGTCGCCAAAGCA
TaHMT86-F	AGTTCGCAAATCACTCCT	TaHMT156-F	GGCATCACTGTAGATCAGG
TaHMT86-R	ACCAGACGCTTCATCCT	TaHMT156-R	AGGGACGAGCACGTTTA
TaHMT89-F	AAGCGTCTGGTTCTCATC	TaHMT159-F	AGCCTTCACTCGATAGGTC
TaHMT89-R	CAACAATCGGTCTCCCT	TaHMT159-R	GGACGAGCACGTTTAGC
TaHMT91-F	AACCTGGACAACCTGATG	TaHMT162-F	GAGTGGCTCTGCGTGAG
TaHMT91-R	AGGCAGATAGGCTTACTT	TaHMT162-R	ATCATCTACCCTGCAATAA
TaHMT93-F	TAGAGGCTGTCATTGTGC	TaHMT167-F	ACAGGCAATGATGGAGC
TaHMT93-R	GAGGAGCTTCATGTTTCC	TaHMT167-R	GAACGGCACAGTAAATGA
TaHMT94-F	AACTTTAGATGGTCCTTCGG	TaHMT168-F	TGATGGAGCCACTTGTAG
TaHMT94-R	CCTGCTCACCTGGTTGATA	TaHMT168-R	GCTTATGGCATTTGGTGA
TaHMT114-F	AGGGAAGGTAGATAACAGC	18s-F	TGCTGGAATCGGAATAGTTGAG
TaHMT114-R	TGGAAGAAGAGTGGGTA	18s-R	ACTACGCAGGCTCATCAAACAG
TaCCA1-7A-H3K4me3-F	GTGTGTGCCTGGTCGCTCT
TaCCA1-7A-H3K4me3-R	CCCCCCTCTCCAACAACAG
TaCCA1-7A-H3K9ac-F	GTGTGTGCCTGGTCGCTCT
TaCCA1-7A-H3K9ac-R	CCCCCCTCTCCAACAACAG
TaCCA1-7A-H3K36me3-F	GTGTGTGCCTGGTCGCTCT
TaCCA1-7A-H3K36me3-R	CCCCCCTCTCCAACAACAG
TaCCA1-7B-H3K4me3-F	ATTCGTAATCCCCCCTCTCC
TaCCA1-7B-H3K4me3-R	TGCCTGGTCGGTCTCTGTAGT
TaCCA1-7B-H3K9ac-F	AAAAGGGCACAGAAGACGG
TaCCA1-7B-H3K9ac-R	TGTTGGAGAGGGGGGATTAC
TaCCA1-7B-H3K36me3-F	AAAAGGGCACAGAAGACGG
TaCCA1-7B-H3K36me3-R	TGTTGGAGAGGGGGGATTAC
TaCCA1-7D-H3K4me3-F	CGGGTAGAAGAAGCCAAACT
TaCCA1-7D-H3K4me3-R	CTTCTGTGCCCTTTTCTTGC
TaCCA1-7D-H3K9ac-F	TGCCGTTTATCCACCCTCTA
TaCCA1-7D-H3K9ac-R	AACATTTGCTCCCATTTCCT
TaCCA1-7D-H3K36me3-F	ATCCCTGCCACCCACCTCA
TaCCA1-7D-H3K36me3-R	CACGCTTGTTCCTCCCGCT
